# Supplementary material for: The EmojiGrid as a rating tool for the affective appraisal of touch
Source: PLoS One. 2020 Sep 2;15(9):e0237873. doi: 10.1371/journal.pone.0237873 (PMC7467219; doi:10.1371/journal.pone.0237873)
Supplement: S1 File — (XLSX) [file pone.0237873.s001.xlsx]

## Sheet: Sheet1
			Valence_SAM		Arousal_SAM		Valence_EmojiGrid		Arousal_EmojiGrid
scenario	type	valence	M	SD	M	SD	M	SD	M	SD
1	social	positive	7.53611	0.139751	5.12778	0.287322	7.91207	0.121799	6.99638	0.235397
2	social	positive	7.30324	0.140743	4.83009	0.288401	7.84154	0.121843	5.78569	0.257862
3	social	positive	6.98194	0.145921	4.41343	0.242996	7.59553	0.140567	5.33581	0.235485
4	social	positive	6.72176	0.150519	4.67963	0.263859	7.33785	0.15039	4.53369	0.218267
5	social	positive	6.39954	0.145683	4.3287	0.215302	7.00407	0.17099	4.19413	0.203015
6	social	positive	6.94491	0.136243	4.42222	0.253145	7.59564	0.13485	4.82055	0.238934
7	social	neutral	5.55463	0.132223	4.02593	0.206177	6.05462	0.159028	4.05441	0.207421
8	social	negative	2.5787	0.154058	5.09815	0.319774	2.33005	0.128342	6.96357	0.190879
9	social	negative	2.33333	0.132964	5.24074	0.328678	2.10243	0.116425	7.11474	0.197744
10	social	negative	3.08287	0.149924	5.05	0.281511	2.49019	0.12851	5.95403	0.234264
11	social	negative	3.13241	0.127643	4.50463	0.282632	2.78241	0.1537	5.84083	0.213053
12	social	negative	3.19028	0.163843	4.83241	0.265484	3.34454	0.205308	5.46923	0.202851
13	social	negative	3.24861	0.14826	4.79907	0.283208	2.9727	0.148714	5.51872	0.218479
14	object	positive	5.09583	0.185898	3.76713	0.20637	5.41561	0.167541	3.7809	0.198813
15	object	positive	4.95324	0.169221	3.56065	0.218857	5.52061	0.160043	3.70961	0.184573
16	object	positive	5.6625	0.157253	3.78472	0.199451	6.10419	0.16954	3.9721	0.2123
17	object	positive	5.51065	0.176125	3.75093	0.204602	5.83611	0.151929	3.62705	0.18454
18	object	positive	5.08611	0.166546	3.31481	0.195226	5.47582	0.125998	3.49626	0.180008
19	object	positive	5.13519	0.168909	3.85231	0.20932	5.78886	0.165048	3.62332	0.187151
20	object	negative	3.76389	0.159191	4.45139	0.263784	4.02123	0.177295	4.52128	0.209263
21	object	negative	4.73287	0.178082	4.29444	0.230372	5.39915	0.169999	4.30557	0.215527
22	object	negative	4.78611	0.18378	4.60556	0.223468	5.63052	0.202311	5.1309	0.220257
23	object	negative	3.725	0.153314	4.05741	0.235383	3.74933	0.170018	4.14606	0.192333
24	object	negative	3.86065	0.163184	4.21574	0.219654	4.01684	0.185416	4.30683	0.195276
25	object	negative	4.22222	0.158403	4.02176	0.213402	4.25557	0.164011	4.23292	0.204675
